# Supplementary material for: Bidirectional two-sample Mendelian randomization study of atrial fibrillation and breast cancer
Source: Front Cardiovasc Med. 2024 Nov 25;11:1434963. doi: 10.3389/fcvm.2024.1434963 (PMC11625783; doi:10.3389/fcvm.2024.1434963)
Supplement: Supplementary file 1 [file Table1.xlsx]

## Sheet: 1.Detailed SNP data GWAS
	SNP	effect_allele.exposure	other_allele.exposure	effect_allele.outcome	other_allele.outcome	beta.exposure	beta.outcome	eaf.exposure	eaf.outcome	remove	palindromic	ambiguous	id.outcome	chr	pos	se.outcome	samplesize.outcome	pval.outcome	outcome	originalname.outcome	outcome.deprecated	mr_keep.outcome	data_source.outcome	chr.exposure	pos.exposure	se.exposure	pval.exposure	samplesize.exposure	id.exposure	exposure	mr_keep.exposure	pval_origin.exposure	data_source.exposure	action	mr_keep
1	rs10092900	G	T	G	T	-0.1058	-0.00014481	0.206221	0.164435	FALSE	FALSE	FALSE	ukb-b-6217	8	36854711	0.000339045	463010	0.67	Atrial fibrillation	Diagnoses - secondary ICD10: I48 Atrial fibrillation and flutter	Diagnoses - secondary ICD10: I48 Atrial fibrillation and flutter || ||	TRUE	igd	8	36854711	0.0125	2.25e-17	257730	ebi-a-GCST90018799	Breast Cancer(GWAS)	TRUE	reported	igd	2	TRUE
2	rs10447995	A	G	A	G	0.1002	-0.000419786	0.587993	0.546827	FALSE	FALSE	FALSE	ukb-b-6217	8	128357924	0.000252505	463010	0.0959997	Atrial fibrillation	Diagnoses - secondary ICD10: I48 Atrial fibrillation and flutter	Diagnoses - secondary ICD10: I48 Atrial fibrillation and flutter || ||	TRUE	igd	8	128357924	0.0102	1.06e-22	257730	ebi-a-GCST90018799	Breast Cancer(GWAS)	TRUE	reported	igd	2	TRUE
3	rs10816625	G	A	G	A	0.1065	0.00011048	0.138774	0.064163	FALSE	FALSE	FALSE	ukb-b-6217	9	110837073	0.000513275	463010	0.83	Atrial fibrillation	Diagnoses - secondary ICD10: I48 Atrial fibrillation and flutter	Diagnoses - secondary ICD10: I48 Atrial fibrillation and flutter || ||	TRUE	igd	9	110837073	0.0152	2.16e-12	257730	ebi-a-GCST90018799	Breast Cancer(GWAS)	TRUE	reported	igd	2	TRUE
4	rs10941679	G	A	G	A	0.1282	-0.000457939	0.311802	0.25265	FALSE	FALSE	FALSE	ukb-b-6217	5	44706498	0.00029208	463010	0.12	Atrial fibrillation	Diagnoses - secondary ICD10: I48 Atrial fibrillation and flutter	Diagnoses - secondary ICD10: I48 Atrial fibrillation and flutter || ||	TRUE	igd	5	44706498	0.0111	9.84e-31	257730	ebi-a-GCST90018799	Breast Cancer(GWAS)	TRUE	reported	igd	2	TRUE
5	rs10971930	C	T	C	T	0.0906	-0.000807066	0.129344	0.127434	FALSE	FALSE	FALSE	ukb-b-6217	9	34116083	0.000377182	463010	0.032	Atrial fibrillation	Diagnoses - secondary ICD10: I48 Atrial fibrillation and flutter	Diagnoses - secondary ICD10: I48 Atrial fibrillation and flutter || ||	TRUE	igd	9	34116083	0.0172	1.3e-07	257730	ebi-a-GCST90018799	Breast Cancer(GWAS)	TRUE	reported	igd	2	TRUE
6	rs10995187	A	G	A	G	-0.1054	0.000194108	0.124574	0.143689	FALSE	FALSE	FALSE	ukb-b-6217	10	64273026	0.00035905	463010	0.59	Atrial fibrillation	Diagnoses - secondary ICD10: I48 Atrial fibrillation and flutter	Diagnoses - secondary ICD10: I48 Atrial fibrillation and flutter || ||	TRUE	igd	10	64273026	0.0158	2.74e-11	257730	ebi-a-GCST90018799	Breast Cancer(GWAS)	TRUE	reported	igd	2	TRUE
7	rs11082442	G	C	G	C	-0.0709	0.000180115	0.307523	0.320384	FALSE	TRUE	FALSE	ukb-b-6217	18	42889017	0.000270745	463010	0.51	Atrial fibrillation	Diagnoses - secondary ICD10: I48 Atrial fibrillation and flutter	Diagnoses - secondary ICD10: I48 Atrial fibrillation and flutter || ||	TRUE	igd	18	42889017	0.0107	3.4e-11	257730	ebi-a-GCST90018799	Breast Cancer(GWAS)	TRUE	reported	igd	2	TRUE
8	rs11135046	T	G	T	G	-0.0734	-0.000511547	0.505224	0.54329	FALSE	FALSE	FALSE	ukb-b-6217	5	158230013	0.000252823	463010	0.0430002	Atrial fibrillation	Diagnoses - secondary ICD10: I48 Atrial fibrillation and flutter	Diagnoses - secondary ICD10: I48 Atrial fibrillation and flutter || ||	TRUE	igd	5	158230013	0.0101	3.23e-13	257730	ebi-a-GCST90018799	Breast Cancer(GWAS)	TRUE	reported	igd	2	TRUE
9	rs11199914	T	C	T	C	-0.0757	0.000257388	0.341455	0.314291	FALSE	FALSE	FALSE	ukb-b-6217	10	123093901	0.000271576	463010	0.34	Atrial fibrillation	Diagnoses - secondary ICD10: I48 Atrial fibrillation and flutter	Diagnoses - secondary ICD10: I48 Atrial fibrillation and flutter || ||	TRUE	igd	10	123093901	0.0105	6.68e-13	257730	ebi-a-GCST90018799	Breast Cancer(GWAS)	TRUE	reported	igd	2	TRUE
10	rs11246203	G	C	G	C	0.0789	0.000275016	0.146453	0.059736	FALSE	TRUE	FALSE	ukb-b-6217	11	590605	0.000532782	463010	0.61	Atrial fibrillation	Diagnoses - secondary ICD10: I48 Atrial fibrillation and flutter	Diagnoses - secondary ICD10: I48 Atrial fibrillation and flutter || ||	TRUE	igd	11	590605	0.0161	9.07e-07	257730	ebi-a-GCST90018799	Breast Cancer(GWAS)	TRUE	reported	igd	2	TRUE
11	rs11249433	G	A	G	A	0.0825	-0.000332446	0.307711	0.416585	FALSE	FALSE	FALSE	ukb-b-6217	1	121280613	0.000255155	463010	0.19	Atrial fibrillation	Diagnoses - secondary ICD10: I48 Atrial fibrillation and flutter	Diagnoses - secondary ICD10: I48 Atrial fibrillation and flutter || ||	TRUE	igd	1	121280613	0.0115	9.29e-13	257730	ebi-a-GCST90018799	Breast Cancer(GWAS)	TRUE	reported	igd	2	TRUE
12	rs113934718	A	C	A	C	-0.072	-0.000259021	0.214665	0.267687	FALSE	FALSE	FALSE	ukb-b-6217	17	29214880	0.000284461	463010	0.36	Atrial fibrillation	Diagnoses - secondary ICD10: I48 Atrial fibrillation and flutter	Diagnoses - secondary ICD10: I48 Atrial fibrillation and flutter || ||	TRUE	igd	17	29214880	0.0127	1.34e-08	257730	ebi-a-GCST90018799	Breast Cancer(GWAS)	TRUE	reported	igd	2	TRUE
13	rs115428771	A	C	A	C	0.0581	0.000189104	0.248114	0.235039	FALSE	FALSE	FALSE	ukb-b-6217	5	126063259	0.000298178	463010	0.53	Atrial fibrillation	Diagnoses - secondary ICD10: I48 Atrial fibrillation and flutter	Diagnoses - secondary ICD10: I48 Atrial fibrillation and flutter || ||	TRUE	igd	5	126063259	0.0116	5.48e-07	257730	ebi-a-GCST90018799	Breast Cancer(GWAS)	TRUE	reported	igd	2	TRUE
14	rs11624333	C	T	C	T	-0.094	-3.53e-05	0.232421	0.2829	FALSE	FALSE	FALSE	ukb-b-6217	14	68979835	0.000281563	463010	0.9	Atrial fibrillation	Diagnoses - secondary ICD10: I48 Atrial fibrillation and flutter	Diagnoses - secondary ICD10: I48 Atrial fibrillation and flutter || ||	TRUE	igd	14	68979835	0.0121	6.47e-15	257730	ebi-a-GCST90018799	Breast Cancer(GWAS)	TRUE	reported	igd	2	TRUE
15	rs11683001	A	T	A	T	0.0506	6.77e-05	0.350492	0.338388	FALSE	TRUE	FALSE	ukb-b-6217	2	102396963	0.000265775	463010	0.8	Atrial fibrillation	Diagnoses - secondary ICD10: I48 Atrial fibrillation and flutter	Diagnoses - secondary ICD10: I48 Atrial fibrillation and flutter || ||	TRUE	igd	2	102396963	0.0103	9.9e-07	257730	ebi-a-GCST90018799	Breast Cancer(GWAS)	TRUE	reported	igd	2	TRUE
16	rs11977670	A	G	A	G	0.055	0.000128081	0.418158	0.43626	FALSE	FALSE	FALSE	ukb-b-6217	7	139942304	0.000254125	463010	0.61	Atrial fibrillation	Diagnoses - secondary ICD10: I48 Atrial fibrillation and flutter	Diagnoses - secondary ICD10: I48 Atrial fibrillation and flutter || ||	TRUE	igd	7	139942304	0.01	3.97e-08	257730	ebi-a-GCST90018799	Breast Cancer(GWAS)	TRUE	reported	igd	2	TRUE
17	rs12155535	T	C	T	C	-0.0518	0.000165995	0.652082	0.647717	FALSE	FALSE	FALSE	ukb-b-6217	8	29523513	0.000263372	463010	0.53	Atrial fibrillation	Diagnoses - secondary ICD10: I48 Atrial fibrillation and flutter	Diagnoses - secondary ICD10: I48 Atrial fibrillation and flutter || ||	TRUE	igd	8	29523513	0.0105	7.83e-07	257730	ebi-a-GCST90018799	Breast Cancer(GWAS)	TRUE	reported	igd	2	TRUE
18	rs12628403	C	A	C	A	0.1131	0.000838003	0.130451	0.080793	FALSE	FALSE	FALSE	ukb-b-6217	22	39358037	0.000461547	463010	0.0690001	Atrial fibrillation	Diagnoses - secondary ICD10: I48 Atrial fibrillation and flutter	Diagnoses - secondary ICD10: I48 Atrial fibrillation and flutter || ||	TRUE	igd	22	39358037	0.0152	9.27e-14	257730	ebi-a-GCST90018799	Breast Cancer(GWAS)	TRUE	reported	igd	2	TRUE
19	rs1264590	A	G	A	G	-0.0588	0.000297081	0.680386	0.762132	FALSE	FALSE	FALSE	ukb-b-6217	8	102475114	0.000296391	463010	0.32	Atrial fibrillation	Diagnoses - secondary ICD10: I48 Atrial fibrillation and flutter	Diagnoses - secondary ICD10: I48 Atrial fibrillation and flutter || ||	TRUE	igd	8	102475114	0.0111	1.05e-07	257730	ebi-a-GCST90018799	Breast Cancer(GWAS)	TRUE	reported	igd	2	TRUE
20	rs1268974	G	A	G	A	-0.0695	-0.00032732	0.63977	0.593654	FALSE	FALSE	FALSE	ukb-b-6217	10	80852378	0.000256931	463010	0.2	Atrial fibrillation	Diagnoses - secondary ICD10: I48 Atrial fibrillation and flutter	Diagnoses - secondary ICD10: I48 Atrial fibrillation and flutter || ||	TRUE	igd	10	80852378	0.0103	1.9e-11	257730	ebi-a-GCST90018799	Breast Cancer(GWAS)	TRUE	reported	igd	2	TRUE
21	rs12885612	A	G	A	G	-0.069	0.000271984	0.216475	0.211661	FALSE	FALSE	FALSE	ukb-b-6217	14	37127410	0.000308651	463010	0.38	Atrial fibrillation	Diagnoses - secondary ICD10: I48 Atrial fibrillation and flutter	Diagnoses - secondary ICD10: I48 Atrial fibrillation and flutter || ||	TRUE	igd	14	37127410	0.012	8.39e-09	257730	ebi-a-GCST90018799	Breast Cancer(GWAS)	TRUE	reported	igd	2	TRUE
22	rs1292011	G	A	G	A	-0.0757	-0.000136079	0.384523	0.423257	FALSE	FALSE	FALSE	ukb-b-6217	12	115836522	0.000255833	463010	0.59	Atrial fibrillation	Diagnoses - secondary ICD10: I48 Atrial fibrillation and flutter	Diagnoses - secondary ICD10: I48 Atrial fibrillation and flutter || ||	TRUE	igd	12	115836522	0.0102	1.3e-13	257730	ebi-a-GCST90018799	Breast Cancer(GWAS)	TRUE	reported	igd	2	TRUE
23	rs150460514	A	G	A	G	0.0681	-0.000325564	0.200295	0.200112	FALSE	FALSE	FALSE	ukb-b-6217	12	14415382	0.000315237	463010	0.3	Atrial fibrillation	Diagnoses - secondary ICD10: I48 Atrial fibrillation and flutter	Diagnoses - secondary ICD10: I48 Atrial fibrillation and flutter || ||	TRUE	igd	12	14415382	0.0123	3.11e-08	257730	ebi-a-GCST90018799	Breast Cancer(GWAS)	TRUE	reported	igd	2	TRUE
24	rs17130230	A	G	A	G	0.1193	0.000576661	0.054206	0.053281	FALSE	FALSE	FALSE	ukb-b-6217	1	88446236	0.000562452	463010	0.31	Atrial fibrillation	Diagnoses - secondary ICD10: I48 Atrial fibrillation and flutter	Diagnoses - secondary ICD10: I48 Atrial fibrillation and flutter || ||	TRUE	igd	1	88446236	0.0216	3.31e-08	257730	ebi-a-GCST90018799	Breast Cancer(GWAS)	TRUE	reported	igd	2	TRUE
25	rs17750740	C	T	C	T	0.0742	-0.000193142	0.227731	0.205145	FALSE	FALSE	FALSE	ukb-b-6217	16	80651109	0.000313717	463010	0.54	Atrial fibrillation	Diagnoses - secondary ICD10: I48 Atrial fibrillation and flutter	Diagnoses - secondary ICD10: I48 Atrial fibrillation and flutter || ||	TRUE	igd	16	80651109	0.014	1.11e-07	257730	ebi-a-GCST90018799	Breast Cancer(GWAS)	TRUE	reported	igd	2	TRUE
26	rs2289195	A	G	A	G	0.0515	0.00028903	0.383797	0.40914	FALSE	FALSE	FALSE	ukb-b-6217	2	25463483	0.00025574	463010	0.26	Atrial fibrillation	Diagnoses - secondary ICD10: I48 Atrial fibrillation and flutter	Diagnoses - secondary ICD10: I48 Atrial fibrillation and flutter || ||	TRUE	igd	2	25463483	0.0104	7.4e-07	257730	ebi-a-GCST90018799	Breast Cancer(GWAS)	TRUE	reported	igd	2	TRUE
27	rs232320	C	T	C	T	-0.0624	-3.57e-05	0.308256	0.284278	FALSE	FALSE	FALSE	ukb-b-6217	18	24500616	0.000279221	463010	0.9	Atrial fibrillation	Diagnoses - secondary ICD10: I48 Atrial fibrillation and flutter	Diagnoses - secondary ICD10: I48 Atrial fibrillation and flutter || ||	TRUE	igd	18	24500616	0.0107	5.73e-09	257730	ebi-a-GCST90018799	Breast Cancer(GWAS)	TRUE	reported	igd	2	TRUE
28	rs2356791	A	G	A	G	0.0559	-0.000180543	0.687056	0.646945	FALSE	FALSE	FALSE	ukb-b-6217	2	172428729	0.000265292	463010	0.5	Atrial fibrillation	Diagnoses - secondary ICD10: I48 Atrial fibrillation and flutter	Diagnoses - secondary ICD10: I48 Atrial fibrillation and flutter || ||	TRUE	igd	2	172428729	0.0108	2.18e-07	257730	ebi-a-GCST90018799	Breast Cancer(GWAS)	TRUE	reported	igd	2	TRUE
29	rs2736098	T	C	T	C	-0.0632	0.000256323	0.258077	0.279617	FALSE	FALSE	FALSE	ukb-b-6217	5	1294086	0.000281432	463010	0.36	Atrial fibrillation	Diagnoses - secondary ICD10: I48 Atrial fibrillation and flutter	Diagnoses - secondary ICD10: I48 Atrial fibrillation and flutter || ||	TRUE	igd	5	1294086	0.0114	2.79e-08	257730	ebi-a-GCST90018799	Breast Cancer(GWAS)	TRUE	reported	igd	2	TRUE
30	rs2823136	C	G	C	G	-0.0739	-9.91e-05	0.279839	0.322903	FALSE	TRUE	FALSE	ukb-b-6217	21	16571951	0.000268976	463010	0.709999	Atrial fibrillation	Diagnoses - secondary ICD10: I48 Atrial fibrillation and flutter	Diagnoses - secondary ICD10: I48 Atrial fibrillation and flutter || ||	TRUE	igd	21	16571951	0.0112	4.32e-11	257730	ebi-a-GCST90018799	Breast Cancer(GWAS)	TRUE	reported	igd	2	TRUE
31	rs2912780	T	C	T	C	-0.2176	0.000314012	0.582856	0.592377	FALSE	FALSE	FALSE	ukb-b-6217	10	123337117	0.000255713	463010	0.22	Atrial fibrillation	Diagnoses - secondary ICD10: I48 Atrial fibrillation and flutter	Diagnoses - secondary ICD10: I48 Atrial fibrillation and flutter || ||	TRUE	igd	10	123337117	0.01	1.41e-104	257730	ebi-a-GCST90018799	Breast Cancer(GWAS)	TRUE	reported	igd	2	TRUE
32	rs2957468	G	A	G	A	0.061	-0.000138253	0.745109	0.660566	FALSE	FALSE	FALSE	ukb-b-6217	8	106325360	0.000266491	463010	0.6	Atrial fibrillation	Diagnoses - secondary ICD10: I48 Atrial fibrillation and flutter	Diagnoses - secondary ICD10: I48 Atrial fibrillation and flutter || ||	TRUE	igd	8	106325360	0.0118	2.23e-07	257730	ebi-a-GCST90018799	Breast Cancer(GWAS)	TRUE	reported	igd	2	TRUE
33	rs332544	A	G	A	G	-0.0632	-0.000772293	0.257388	0.152949	FALSE	FALSE	FALSE	ukb-b-6217	5	90778848	0.000349487	463010	0.0269998	Atrial fibrillation	Diagnoses - secondary ICD10: I48 Atrial fibrillation and flutter	Diagnoses - secondary ICD10: I48 Atrial fibrillation and flutter || ||	TRUE	igd	5	90778848	0.0126	5.52e-07	257730	ebi-a-GCST90018799	Breast Cancer(GWAS)	TRUE	reported	igd	2	TRUE
34	rs3731257	A	G	A	G	-0.0573	0.000376581	0.319709	0.254686	FALSE	FALSE	FALSE	ukb-b-6217	9	21966221	0.000290826	463010	0.2	Atrial fibrillation	Diagnoses - secondary ICD10: I48 Atrial fibrillation and flutter	Diagnoses - secondary ICD10: I48 Atrial fibrillation and flutter || ||	TRUE	igd	9	21966221	0.011	1.75e-07	257730	ebi-a-GCST90018799	Breast Cancer(GWAS)	TRUE	reported	igd	2	TRUE
35	rs4442975	T	G	T	G	-0.1273	-4.82e-05	0.590849	0.510505	FALSE	FALSE	FALSE	ukb-b-6217	2	217920769	0.000252403	463010	0.85	Atrial fibrillation	Diagnoses - secondary ICD10: I48 Atrial fibrillation and flutter	Diagnoses - secondary ICD10: I48 Atrial fibrillation and flutter || ||	TRUE	igd	2	217920769	0.0108	6.72e-32	257730	ebi-a-GCST90018799	Breast Cancer(GWAS)	TRUE	reported	igd	2	TRUE
36	rs4784227	T	C	T	C	0.2382	-0.000103922	0.240106	0.240212	FALSE	FALSE	FALSE	ukb-b-6217	16	52599188	0.000294181	463010	0.719999	Atrial fibrillation	Diagnoses - secondary ICD10: I48 Atrial fibrillation and flutter	Diagnoses - secondary ICD10: I48 Atrial fibrillation and flutter || ||	TRUE	igd	16	52599188	0.0117	3.55e-92	257730	ebi-a-GCST90018799	Breast Cancer(GWAS)	TRUE	reported	igd	2	TRUE
37	rs4979844	A	T	A	T	0.0794	-2.23e-05	0.215069	0.158533	FALSE	TRUE	FALSE	ukb-b-6217	10	80890671	0.000344134	463010	0.95	Atrial fibrillation	Diagnoses - secondary ICD10: I48 Atrial fibrillation and flutter	Diagnoses - secondary ICD10: I48 Atrial fibrillation and flutter || ||	TRUE	igd	10	80890671	0.0123	1.09e-10	257730	ebi-a-GCST90018799	Breast Cancer(GWAS)	TRUE	reported	igd	2	TRUE
38	rs4980389	A	G	A	G	-0.0873	0.000113732	0.475711	0.379237	FALSE	FALSE	FALSE	ukb-b-6217	11	1892585	0.000259158	463010	0.66	Atrial fibrillation	Diagnoses - secondary ICD10: I48 Atrial fibrillation and flutter	Diagnoses - secondary ICD10: I48 Atrial fibrillation and flutter || ||	TRUE	igd	11	1892585	0.0105	8.21e-17	257730	ebi-a-GCST90018799	Breast Cancer(GWAS)	TRUE	reported	igd	2	TRUE
39	rs548980	T	C	T	C	0.0991	-0.000131314	0.708585	0.620126	FALSE	FALSE	FALSE	ukb-b-6217	9	110886840	0.000259469	463010	0.61	Atrial fibrillation	Diagnoses - secondary ICD10: I48 Atrial fibrillation and flutter	Diagnoses - secondary ICD10: I48 Atrial fibrillation and flutter || ||	TRUE	igd	9	110886840	0.0116	1.1e-17	257730	ebi-a-GCST90018799	Breast Cancer(GWAS)	TRUE	reported	igd	2	TRUE
40	rs552647	A	C	A	C	0.094	0.0002418	0.460228	0.526575	FALSE	FALSE	FALSE	ukb-b-6217	3	27353716	0.000251594	463010	0.34	Atrial fibrillation	Diagnoses - secondary ICD10: I48 Atrial fibrillation and flutter	Diagnoses - secondary ICD10: I48 Atrial fibrillation and flutter || ||	TRUE	igd	3	27353716	0.0102	2.6e-20	257730	ebi-a-GCST90018799	Breast Cancer(GWAS)	TRUE	reported	igd	2	TRUE
41	rs61938093	T	C	T	C	-0.0904	4.76e-05	0.297631	0.294364	FALSE	FALSE	FALSE	ukb-b-6217	12	96026737	0.000276639	463010	0.86	Atrial fibrillation	Diagnoses - secondary ICD10: I48 Atrial fibrillation and flutter	Diagnoses - secondary ICD10: I48 Atrial fibrillation and flutter || ||	TRUE	igd	12	96026737	0.0109	1.26e-16	257730	ebi-a-GCST90018799	Breast Cancer(GWAS)	TRUE	reported	igd	2	TRUE
42	rs62090601	C	A	C	A	-0.0916	0.000803156	0.0838324	0.074226	FALSE	FALSE	FALSE	ukb-b-6217	18	42407715	0.000481149	463010	0.0949992	Atrial fibrillation	Diagnoses - secondary ICD10: I48 Atrial fibrillation and flutter	Diagnoses - secondary ICD10: I48 Atrial fibrillation and flutter || ||	TRUE	igd	18	42407715	0.0178	2.65e-07	257730	ebi-a-GCST90018799	Breast Cancer(GWAS)	TRUE	reported	igd	2	TRUE
43	rs62508366	A	G	A	G	0.0621	0.000705729	0.208967	0.230309	FALSE	FALSE	FALSE	ukb-b-6217	8	30369499	0.000299012	463010	0.0179999	Atrial fibrillation	Diagnoses - secondary ICD10: I48 Atrial fibrillation and flutter	Diagnoses - secondary ICD10: I48 Atrial fibrillation and flutter || ||	TRUE	igd	8	30369499	0.0123	4.5e-07	257730	ebi-a-GCST90018799	Breast Cancer(GWAS)	TRUE	reported	igd	2	TRUE
44	rs6472904	A	C	A	C	0.0731	-0.000658402	0.854811	0.823182	FALSE	FALSE	FALSE	ukb-b-6217	8	76236251	0.000329765	463010	0.0460002	Atrial fibrillation	Diagnoses - secondary ICD10: I48 Atrial fibrillation and flutter	Diagnoses - secondary ICD10: I48 Atrial fibrillation and flutter || ||	TRUE	igd	8	76236251	0.0147	6.33e-07	257730	ebi-a-GCST90018799	Breast Cancer(GWAS)	TRUE	reported	igd	2	TRUE
45	rs6531673	C	T	C	T	0.0517	0.000221063	0.520617	0.465827	FALSE	FALSE	FALSE	ukb-b-6217	4	38847917	0.000251675	463010	0.38	Atrial fibrillation	Diagnoses - secondary ICD10: I48 Atrial fibrillation and flutter	Diagnoses - secondary ICD10: I48 Atrial fibrillation and flutter || ||	TRUE	igd	4	38847917	0.0101	3.35e-07	257730	ebi-a-GCST90018799	Breast Cancer(GWAS)	TRUE	reported	igd	2	TRUE
46	rs6557160	C	A	C	A	0.1263	-0.000213201	0.280302	0.331808	FALSE	FALSE	FALSE	ukb-b-6217	6	151949582	0.000267244	463010	0.43	Atrial fibrillation	Diagnoses - secondary ICD10: I48 Atrial fibrillation and flutter	Diagnoses - secondary ICD10: I48 Atrial fibrillation and flutter || ||	TRUE	igd	6	151949582	0.011	1.49e-30	257730	ebi-a-GCST90018799	Breast Cancer(GWAS)	TRUE	reported	igd	2	TRUE
47	rs6787229	A	G	A	G	-0.0801	0.000225385	0.108946	0.099518	FALSE	FALSE	FALSE	ukb-b-6217	3	46889187	0.000421704	463010	0.59	Atrial fibrillation	Diagnoses - secondary ICD10: I48 Atrial fibrillation and flutter	Diagnoses - secondary ICD10: I48 Atrial fibrillation and flutter || ||	TRUE	igd	3	46889187	0.0157	3.58e-07	257730	ebi-a-GCST90018799	Breast Cancer(GWAS)	TRUE	reported	igd	2	TRUE
48	rs68056147	A	G	A	G	0.0538	-6.24e-05	0.297954	0.304772	FALSE	FALSE	FALSE	ukb-b-6217	7	130674481	0.000276996	463010	0.82	Atrial fibrillation	Diagnoses - secondary ICD10: I48 Atrial fibrillation and flutter	Diagnoses - secondary ICD10: I48 Atrial fibrillation and flutter || ||	TRUE	igd	7	130674481	0.0109	8.65e-07	257730	ebi-a-GCST90018799	Breast Cancer(GWAS)	TRUE	reported	igd	2	TRUE
49	rs68139749	C	A	C	A	0.0743	2.17e-05	0.143485	0.170413	FALSE	FALSE	FALSE	ukb-b-6217	14	68539755	0.000334902	463010	0.95	Atrial fibrillation	Diagnoses - secondary ICD10: I48 Atrial fibrillation and flutter	Diagnoses - secondary ICD10: I48 Atrial fibrillation and flutter || ||	TRUE	igd	14	68539755	0.014	1.11e-07	257730	ebi-a-GCST90018799	Breast Cancer(GWAS)	TRUE	reported	igd	2	TRUE
50	rs700635	A	C	A	C	-0.088	-0.000303799	0.702159	0.730581	FALSE	FALSE	FALSE	ukb-b-6217	2	202153225	0.00028409	463010	0.28	Atrial fibrillation	Diagnoses - secondary ICD10: I48 Atrial fibrillation and flutter	Diagnoses - secondary ICD10: I48 Atrial fibrillation and flutter || ||	TRUE	igd	2	202153225	0.0108	4.85e-16	257730	ebi-a-GCST90018799	Breast Cancer(GWAS)	TRUE	reported	igd	2	TRUE
51	rs7102282	G	A	G	A	0.0677	-1.98e-05	0.512197	0.54365	FALSE	FALSE	FALSE	ukb-b-6217	11	129472259	0.000252828	463010	0.94	Atrial fibrillation	Diagnoses - secondary ICD10: I48 Atrial fibrillation and flutter	Diagnoses - secondary ICD10: I48 Atrial fibrillation and flutter || ||	TRUE	igd	11	129472259	0.0099	8.55e-12	257730	ebi-a-GCST90018799	Breast Cancer(GWAS)	TRUE	reported	igd	2	TRUE
52	rs7193144	C	T	C	T	-0.0864	0.000437628	0.34848	0.395105	FALSE	FALSE	FALSE	ukb-b-6217	16	53810686	0.000257226	463010	0.089	Atrial fibrillation	Diagnoses - secondary ICD10: I48 Atrial fibrillation and flutter	Diagnoses - secondary ICD10: I48 Atrial fibrillation and flutter || ||	TRUE	igd	16	53810686	0.0106	2.96e-16	257730	ebi-a-GCST90018799	Breast Cancer(GWAS)	TRUE	reported	igd	2	TRUE
53	rs720475	A	G	A	G	-0.0671	-0.000317504	0.19965	0.259383	FALSE	FALSE	FALSE	ukb-b-6217	7	144074929	0.000289721	463010	0.27	Atrial fibrillation	Diagnoses - secondary ICD10: I48 Atrial fibrillation and flutter	Diagnoses - secondary ICD10: I48 Atrial fibrillation and flutter || ||	TRUE	igd	7	144074929	0.0131	2.83e-07	257730	ebi-a-GCST90018799	Breast Cancer(GWAS)	TRUE	reported	igd	2	TRUE
54	rs73131777	T	C	T	C	0.1925	0.000116347	0.0619533	0.059545	FALSE	FALSE	FALSE	ukb-b-6217	5	56044903	0.000531875	463010	0.83	Atrial fibrillation	Diagnoses - secondary ICD10: I48 Atrial fibrillation and flutter	Diagnoses - secondary ICD10: I48 Atrial fibrillation and flutter || ||	TRUE	igd	5	56044903	0.0202	1.59e-21	257730	ebi-a-GCST90018799	Breast Cancer(GWAS)	TRUE	reported	igd	2	TRUE
55	rs73169077	A	G	A	G	0.1065	-0.000734596	0.156812	0.096594	FALSE	FALSE	FALSE	ukb-b-6217	22	41018507	0.00042605	463010	0.0850002	Atrial fibrillation	Diagnoses - secondary ICD10: I48 Atrial fibrillation and flutter	Diagnoses - secondary ICD10: I48 Atrial fibrillation and flutter || ||	TRUE	igd	22	41018507	0.0153	3.05e-12	257730	ebi-a-GCST90018799	Breast Cancer(GWAS)	TRUE	reported	igd	2	TRUE
56	rs7758080	G	A	G	A	-0.0701	3.04e-05	0.29892	0.268844	FALSE	FALSE	FALSE	ukb-b-6217	6	149577079	0.000284217	463010	0.91	Atrial fibrillation	Diagnoses - secondary ICD10: I48 Atrial fibrillation and flutter	Diagnoses - secondary ICD10: I48 Atrial fibrillation and flutter || ||	TRUE	igd	6	149577079	0.0109	1.15e-10	257730	ebi-a-GCST90018799	Breast Cancer(GWAS)	TRUE	reported	igd	2	TRUE
57	rs77704058	G	C	G	C	0.1005	0.0001535	0.0919774	0.054941	FALSE	TRUE	FALSE	ukb-b-6217	2	111928231	0.000553253	463010	0.780001	Atrial fibrillation	Diagnoses - secondary ICD10: I48 Atrial fibrillation and flutter	Diagnoses - secondary ICD10: I48 Atrial fibrillation and flutter || ||	TRUE	igd	2	111928231	0.0188	9.15e-08	257730	ebi-a-GCST90018799	Breast Cancer(GWAS)	TRUE	reported	igd	2	TRUE
58	rs78540526	T	C	T	C	0.2991	0.000260047	0.0757299	0.071203	FALSE	FALSE	FALSE	ukb-b-6217	11	69331418	0.000490769	463010	0.6	Atrial fibrillation	Diagnoses - secondary ICD10: I48 Atrial fibrillation and flutter	Diagnoses - secondary ICD10: I48 Atrial fibrillation and flutter || ||	TRUE	igd	11	69331418	0.0224	1.13e-40	257730	ebi-a-GCST90018799	Breast Cancer(GWAS)	TRUE	reported	igd	2	TRUE
59	rs7959587	G	C	G	C	-0.0807	0.000244622	0.110229	0.07562	FALSE	TRUE	FALSE	ukb-b-6217	12	29159781	0.000477166	463010	0.61	Atrial fibrillation	Diagnoses - secondary ICD10: I48 Atrial fibrillation and flutter	Diagnoses - secondary ICD10: I48 Atrial fibrillation and flutter || ||	TRUE	igd	12	29159781	0.0159	3.59e-07	257730	ebi-a-GCST90018799	Breast Cancer(GWAS)	TRUE	reported	igd	2	TRUE
60	rs8021298	A	G	A	G	0.058	0.000128138	0.279296	0.336252	FALSE	FALSE	FALSE	ukb-b-6217	14	91840153	0.000267088	463010	0.630001	Atrial fibrillation	Diagnoses - secondary ICD10: I48 Atrial fibrillation and flutter	Diagnoses - secondary ICD10: I48 Atrial fibrillation and flutter || ||	TRUE	igd	14	91840153	0.0115	4.92e-07	257730	ebi-a-GCST90018799	Breast Cancer(GWAS)	TRUE	reported	igd	2	TRUE
61	rs812020	C	A	C	A	-0.0895	0.000394245	0.251737	0.261976	FALSE	FALSE	FALSE	ukb-b-6217	12	28151609	0.000289523	463010	0.17	Atrial fibrillation	Diagnoses - secondary ICD10: I48 Atrial fibrillation and flutter	Diagnoses - secondary ICD10: I48 Atrial fibrillation and flutter || ||	TRUE	igd	12	28151609	0.0115	6.22e-15	257730	ebi-a-GCST90018799	Breast Cancer(GWAS)	TRUE	reported	igd	2	TRUE
62	rs874149	G	A	G	A	0.0738	7.99e-05	0.284028	0.358416	FALSE	FALSE	FALSE	ukb-b-6217	10	21768560	0.000262882	463010	0.760001	Atrial fibrillation	Diagnoses - secondary ICD10: I48 Atrial fibrillation and flutter	Diagnoses - secondary ICD10: I48 Atrial fibrillation and flutter || ||	TRUE	igd	10	21768560	0.0117	2.59e-10	257730	ebi-a-GCST90018799	Breast Cancer(GWAS)	TRUE	reported	igd	2	TRUE
63	rs9868094	A	G	A	G	0.0573	-0.000673757	0.3922	0.510527	FALSE	FALSE	FALSE	ukb-b-6217	3	16771753	0.000251458	463010	0.00739997	Atrial fibrillation	Diagnoses - secondary ICD10: I48 Atrial fibrillation and flutter	Diagnoses - secondary ICD10: I48 Atrial fibrillation and flutter || ||	TRUE	igd	3	16771753	0.0114	5.55e-07	257730	ebi-a-GCST90018799	Breast Cancer(GWAS)	TRUE	reported	igd	2	TRUE
64	rs9884717	G	A	G	A	-0.1031	0.000710084	0.133434	0.119055	FALSE	FALSE	FALSE	ukb-b-6217	4	175833091	0.00038827	463010	0.0669993	Atrial fibrillation	Diagnoses - secondary ICD10: I48 Atrial fibrillation and flutter	Diagnoses - secondary ICD10: I48 Atrial fibrillation and flutter || ||	TRUE	igd	4	175833091	0.0145	1.14e-12	257730	ebi-a-GCST90018799	Breast Cancer(GWAS)	TRUE	reported	igd	2	TRUE

## Sheet: 1.Detailed SNP data UKB
	SNP	effect_allele.exposure	other_allele.exposure	effect_allele.outcome	other_allele.outcome	beta.exposure	beta.outcome	eaf.exposure	eaf.outcome	remove	palindromic	ambiguous	id.outcome	chr	pos	se.outcome	samplesize.outcome	pval.outcome	outcome	originalname.outcome	outcome.deprecated	mr_keep.outcome	data_source.outcome	se.exposure	samplesize.exposure	pos.exposure	chr.exposure	pval.exposure	id.exposure	exposure	mr_keep.exposure	pval_origin.exposure	data_source.exposure	action	mr_keep
1	rs10843077	A	C	A	C	-0.00338957	0.000568823	0.265345	0.265247	FALSE	FALSE	FALSE	ukb-b-6217	12	28207167	0.000287564	463010	0.0479999	Atrial fibrillation	Diagnoses - secondary ICD10: I48 Atrial fibrillation and flutter	Diagnoses - secondary ICD10: I48 Atrial fibrillation and flutter || ||	TRUE	igd	0.000685078	423458	28207167	12	7.5e-07	ukb-b-13584	Breast Cancer(UKB)	TRUE	reported	igd	2	TRUE
2	rs10941679	G	A	G	A	0.00515508	-0.000457939	0.252627	0.25265	FALSE	FALSE	FALSE	ukb-b-6217	5	44706498	0.00029208	463010	0.12	Atrial fibrillation	Diagnoses - secondary ICD10: I48 Atrial fibrillation and flutter	Diagnoses - secondary ICD10: I48 Atrial fibrillation and flutter || ||	TRUE	igd	0.000696134	423458	44706498	5	1.3e-13	ukb-b-13584	Breast Cancer(UKB)	TRUE	reported	igd	2	TRUE
3	rs11836367	T	C	T	C	-0.00384547	0.000194452	0.350824	0.350665	FALSE	FALSE	FALSE	ukb-b-6217	12	96027467	0.000264076	463010	0.46	Atrial fibrillation	Diagnoses - secondary ICD10: I48 Atrial fibrillation and flutter	Diagnoses - secondary ICD10: I48 Atrial fibrillation and flutter || ||	TRUE	igd	0.000629194	423458	96027467	12	9.9e-10	ukb-b-13584	Breast Cancer(UKB)	TRUE	reported	igd	2	TRUE
4	rs12159970	A	G	A	G	0.00611212	-0.000754088	0.090893	0.090731	FALSE	FALSE	FALSE	ukb-b-6217	22	40819154	0.000437856	463010	0.0850002	Atrial fibrillation	Diagnoses - secondary ICD10: I48 Atrial fibrillation and flutter	Diagnoses - secondary ICD10: I48 Atrial fibrillation and flutter || ||	TRUE	igd	0.00104281	423458	40819154	22	4.6e-09	ukb-b-13584	Breast Cancer(UKB)	TRUE	reported	igd	2	TRUE
5	rs12256551	C	A	C	A	0.00329356	2.83e-05	0.355623	0.355569	FALSE	FALSE	FALSE	ukb-b-6217	10	21799726	0.000264042	463010	0.91	Atrial fibrillation	Diagnoses - secondary ICD10: I48 Atrial fibrillation and flutter	Diagnoses - secondary ICD10: I48 Atrial fibrillation and flutter || ||	TRUE	igd	0.000629187	423458	21799726	10	1.7e-07	ukb-b-13584	Breast Cancer(UKB)	TRUE	reported	igd	2	TRUE
6	rs1269867	T	C	T	C	-0.00409703	-0.000136593	0.49339	0.49341	FALSE	FALSE	FALSE	ukb-b-6217	10	80849153	0.000252847	463010	0.59	Atrial fibrillation	Diagnoses - secondary ICD10: I48 Atrial fibrillation and flutter	Diagnoses - secondary ICD10: I48 Atrial fibrillation and flutter || ||	TRUE	igd	0.000602086	423458	80849153	10	1e-11	ukb-b-13584	Breast Cancer(UKB)	TRUE	reported	igd	2	TRUE
7	rs13317987	G	T	G	T	0.00378699	-0.000637739	0.203957	0.204084	FALSE	FALSE	FALSE	ukb-b-6217	3	16840002	0.000312874	463010	0.0420001	Atrial fibrillation	Diagnoses - secondary ICD10: I48 Atrial fibrillation and flutter	Diagnoses - secondary ICD10: I48 Atrial fibrillation and flutter || ||	TRUE	igd	0.000745343	423458	16840002	3	3.8e-07	ukb-b-13584	Breast Cancer(UKB)	TRUE	reported	igd	2	TRUE
8	rs1673598	C	T	C	T	0.00589744	-0.000144456	0.928474	0.928467	FALSE	FALSE	FALSE	ukb-b-6217	3	138378748	0.000501908	463010	0.77	Atrial fibrillation	Diagnoses - secondary ICD10: I48 Atrial fibrillation and flutter	Diagnoses - secondary ICD10: I48 Atrial fibrillation and flutter || ||	TRUE	igd	0.00119539	423458	138378748	3	8.1e-07	ukb-b-13584	Breast Cancer(UKB)	TRUE	reported	igd	2	TRUE
9	rs1973765	C	T	C	T	-0.00305387	8.67e-05	0.386836	0.386843	FALSE	FALSE	FALSE	ukb-b-6217	11	1898664	0.000259177	463010	0.74	Atrial fibrillation	Diagnoses - secondary ICD10: I48 Atrial fibrillation and flutter	Diagnoses - secondary ICD10: I48 Atrial fibrillation and flutter || ||	TRUE	igd	0.000617817	423458	1898664	11	7.7e-07	ukb-b-13584	Breast Cancer(UKB)	TRUE	reported	igd	2	TRUE
10	rs2981584	C	A	C	A	-0.00808601	0.00025299	0.602782	0.602433	FALSE	FALSE	FALSE	ukb-b-6217	10	123350216	0.000257052	463010	0.33	Atrial fibrillation	Diagnoses - secondary ICD10: I48 Atrial fibrillation and flutter	Diagnoses - secondary ICD10: I48 Atrial fibrillation and flutter || ||	TRUE	igd	0.000612393	423458	123350216	10	8.3e-40	ukb-b-13584	Breast Cancer(UKB)	TRUE	reported	igd	2	TRUE
11	rs3786133	T	C	T	C	0.00301876	0.000394634	0.495645	0.495613	FALSE	FALSE	FALSE	ukb-b-6217	17	1794543	0.000251195	463010	0.12	Atrial fibrillation	Diagnoses - secondary ICD10: I48 Atrial fibrillation and flutter	Diagnoses - secondary ICD10: I48 Atrial fibrillation and flutter || ||	TRUE	igd	0.000598612	423458	1794543	17	4.6e-07	ukb-b-13584	Breast Cancer(UKB)	TRUE	reported	igd	2	TRUE
12	rs4442975	T	G	T	G	-0.0037459	-4.82e-05	0.51064	0.510505	FALSE	FALSE	FALSE	ukb-b-6217	2	217920769	0.000252403	463010	0.85	Atrial fibrillation	Diagnoses - secondary ICD10: I48 Atrial fibrillation and flutter	Diagnoses - secondary ICD10: I48 Atrial fibrillation and flutter || ||	TRUE	igd	0.00060137	423458	217920769	2	4.7e-10	ukb-b-13584	Breast Cancer(UKB)	TRUE	reported	igd	2	TRUE
13	rs4784227	T	C	T	C	0.00914174	-0.000103922	0.240393	0.240212	FALSE	FALSE	FALSE	ukb-b-6217	16	52599188	0.000294181	463010	0.719999	Atrial fibrillation	Diagnoses - secondary ICD10: I48 Atrial fibrillation and flutter	Diagnoses - secondary ICD10: I48 Atrial fibrillation and flutter || ||	TRUE	igd	0.000700775	423458	52599188	16	6.8e-39	ukb-b-13584	Breast Cancer(UKB)	TRUE	reported	igd	2	TRUE
14	rs56344893	A	C	A	C	0.00367987	-3.11e-05	0.374789	0.374682	FALSE	FALSE	FALSE	ukb-b-6217	19	44282529	0.000260118	463010	0.9	Atrial fibrillation	Diagnoses - secondary ICD10: I48 Atrial fibrillation and flutter	Diagnoses - secondary ICD10: I48 Atrial fibrillation and flutter || ||	TRUE	igd	0.000619733	423458	44282529	19	2.9e-09	ukb-b-13584	Breast Cancer(UKB)	TRUE	reported	igd	2	TRUE
15	rs62004762	A	G	A	G	-0.00713986	-0.000106995	0.053342	0.053475	FALSE	FALSE	FALSE	ukb-b-6217	15	59146382	0.000563402	463010	0.85	Atrial fibrillation	Diagnoses - secondary ICD10: I48 Atrial fibrillation and flutter	Diagnoses - secondary ICD10: I48 Atrial fibrillation and flutter || ||	TRUE	igd	0.00134384	423458	59146382	15	1.1e-07	ukb-b-13584	Breast Cancer(UKB)	TRUE	reported	igd	2	TRUE
16	rs7709971	A	G	A	G	0.0048408	0.000344255	0.161871	0.161827	FALSE	FALSE	FALSE	ukb-b-6217	5	56007339	0.000342375	463010	0.31	Atrial fibrillation	Diagnoses - secondary ICD10: I48 Atrial fibrillation and flutter	Diagnoses - secondary ICD10: I48 Atrial fibrillation and flutter || ||	TRUE	igd	0.000815407	423458	56007339	5	2.9e-09	ukb-b-13584	Breast Cancer(UKB)	TRUE	reported	igd	2	TRUE
17	rs78540526	T	C	T	C	0.0124387	0.000260047	0.071267	0.071203	FALSE	FALSE	FALSE	ukb-b-6217	11	69331418	0.000490769	463010	0.6	Atrial fibrillation	Diagnoses - secondary ICD10: I48 Atrial fibrillation and flutter	Diagnoses - secondary ICD10: I48 Atrial fibrillation and flutter || ||	TRUE	igd	0.00116893	423458	69331418	11	1.9e-26	ukb-b-13584	Breast Cancer(UKB)	TRUE	reported	igd	2	TRUE
18	rs812020	C	A	C	A	-0.00504746	0.000394245	0.261929	0.261976	FALSE	FALSE	FALSE	ukb-b-6217	12	28151609	0.000289523	463010	0.17	Atrial fibrillation	Diagnoses - secondary ICD10: I48 Atrial fibrillation and flutter	Diagnoses - secondary ICD10: I48 Atrial fibrillation and flutter || ||	TRUE	igd	0.000690106	423458	28151609	12	2.6e-13	ukb-b-13584	Breast Cancer(UKB)	TRUE	reported	igd	2	TRUE
19	rs9306967	C	G	C	G	0.0039922	-0.000374318	0.193563	0.193248	FALSE	TRUE	FALSE	ukb-b-6217	4	38807911	0.000317034	463010	0.24	Atrial fibrillation	Diagnoses - secondary ICD10: I48 Atrial fibrillation and flutter	Diagnoses - secondary ICD10: I48 Atrial fibrillation and flutter || ||	TRUE	igd	0.000755114	423458	38807911	4	1.2e-07	ukb-b-13584	Breast Cancer(UKB)	TRUE	reported	igd	2	TRUE
20	rs9397436	G	A	G	A	0.00897185	-0.000880373	0.070701	0.070686	FALSE	FALSE	FALSE	ukb-b-6217	6	151952002	0.000490654	463010	0.0729995	Atrial fibrillation	Diagnoses - secondary ICD10: I48 Atrial fibrillation and flutter	Diagnoses - secondary ICD10: I48 Atrial fibrillation and flutter || ||	TRUE	igd	0.0011691	423458	151952002	6	1.7e-14	ukb-b-13584	Breast Cancer(UKB)	TRUE	reported	igd	2	TRUE
21	rs9871261	T	G	T	G	0.0040338	-9.55e-05	0.261891	0.261881	FALSE	FALSE	FALSE	ukb-b-6217	3	27529889	0.00028604	463010	0.74	Atrial fibrillation	Diagnoses - secondary ICD10: I48 Atrial fibrillation and flutter	Diagnoses - secondary ICD10: I48 Atrial fibrillation and flutter || ||	TRUE	igd	0.000681567	423458	27529889	3	3.3e-09	ukb-b-13584	Breast Cancer(UKB)	TRUE	reported	igd	2	TRUE

## Sheet: 1.Detailed SNP data Finn
	SNP	effect_allele.exposure	other_allele.exposure	effect_allele.outcome	other_allele.outcome	beta.exposure	beta.outcome	eaf.exposure	eaf.outcome	remove	palindromic	ambiguous	id.outcome	chr	pos	se.outcome	samplesize.outcome	pval.outcome	outcome	originalname.outcome	outcome.deprecated	mr_keep.outcome	data_source.outcome	...1	chr.exposure	pos.exposure	se.exposure	pval.exposure	samplesize.exposure	id.exposure	exposure	mr_keep.exposure	pval_origin.exposure	data_source.exposure	action	mr_keep
1	rs10832975	G	C	G	C	-0.2173	-0.00022326	0.3911	0.419165	FALSE	TRUE	FALSE	ukb-b-6217	11	18743180	0.000254742	463010	0.38	Atrial fibrillation	Diagnoses - secondary ICD10: I48 Atrial fibrillation and flutter	Diagnoses - secondary ICD10: I48 Atrial fibrillation and flutter || ||	TRUE	igd	5	11	18743180	0.044	7.66e-07	NA	finn-b-CD2_INSITU_BREAST	Breast Cancer(Finn)	TRUE	reported	igd	2	TRUE
2	rs13185555	A	G	A	G	0.2272	-0.000401625	0.3966	0.380859	FALSE	FALSE	FALSE	ukb-b-6217	5	44690964	0.000259052	463010	0.12	Atrial fibrillation	Diagnoses - secondary ICD10: I48 Atrial fibrillation and flutter	Diagnoses - secondary ICD10: I48 Atrial fibrillation and flutter || ||	TRUE	igd	3	5	44690964	0.0439	2.25e-07	NA	finn-b-CD2_INSITU_BREAST	Breast Cancer(Finn)	TRUE	reported	igd	2	TRUE
3	rs7174997	T	G	T	G	-0.2497	-0.000150615	0.2204	0.18394	FALSE	FALSE	FALSE	ukb-b-6217	15	51622128	0.000323405	463010	0.64	Atrial fibrillation	Diagnoses - secondary ICD10: I48 Atrial fibrillation and flutter	Diagnoses - secondary ICD10: I48 Atrial fibrillation and flutter || ||	TRUE	igd	7	15	51622128	0.0527	2.15e-06	NA	finn-b-CD2_INSITU_BREAST	Breast Cancer(Finn)	TRUE	reported	igd	2	TRUE
4	rs7251175	A	G	A	G	0.3313	0.000190275	0.1098	0.084563	FALSE	FALSE	FALSE	ukb-b-6217	19	56751341	0.000457256	463010	0.68	Atrial fibrillation	Diagnoses - secondary ICD10: I48 Atrial fibrillation and flutter	Diagnoses - secondary ICD10: I48 Atrial fibrillation and flutter || ||	TRUE	igd	10	19	56751341	0.07	2.25e-06	NA	finn-b-CD2_INSITU_BREAST	Breast Cancer(Finn)	TRUE	reported	igd	2	TRUE
5	rs735164	G	A	G	A	-0.2284	-0.000305313	0.2269	0.262724	FALSE	FALSE	FALSE	ukb-b-6217	16	78224226	0.000285953	463010	0.29	Atrial fibrillation	Diagnoses - secondary ICD10: I48 Atrial fibrillation and flutter	Diagnoses - secondary ICD10: I48 Atrial fibrillation and flutter || ||	TRUE	igd	8	16	78224226	0.0514	8.8e-06	NA	finn-b-CD2_INSITU_BREAST	Breast Cancer(Finn)	TRUE	reported	igd	2	TRUE

## Sheet: 2.Detailed SNP data GWAS
	SNP	effect_allele.exposure	other_allele.exposure	effect_allele.outcome	other_allele.outcome	beta.exposure	beta.outcome	eaf.exposure	eaf.outcome	remove	palindromic	ambiguous	id.outcome	chr	pos	se.outcome	samplesize.outcome	pval.outcome	outcome	originalname.outcome	outcome.deprecated	mr_keep.outcome	data_source.outcome	chr.exposure	pos.exposure	se.exposure	pval.exposure	samplesize.exposure	id.exposure	exposure	mr_keep.exposure	pval_origin.exposure	data_source.exposure	action	mr_keep
1	rs10821415	A	C	A	C	0.0011281	0.000346464	0.414854	0.421081	FALSE	FALSE	FALSE	ukb-b-13584	9	97713459	0.000606581	423458	0.57	Breast cancer	Illnesses of mother: Breast cancer	Illnesses of mother: Breast cancer || ||	TRUE	igd	9	97713459	0.000176174	2e-10	484598	ebi-a-GCST90038689	Atrial fibrillation(GWAS)	TRUE	reported	igd	2	TRUE
2	rs11264280	T	C	T	C	0.00179117	0.000767298	0.31744	0.325425	FALSE	FALSE	FALSE	ukb-b-13584	1	154862952	0.000640593	423458	0.23	Breast cancer	Illnesses of mother: Breast cancer	Illnesses of mother: Breast cancer || ||	TRUE	igd	1	154862952	0.000187591	1.4e-21	484598	ebi-a-GCST90038689	Atrial fibrillation（GWAS）	TRUE	reported	igd	2	TRUE
3	rs12415501	T	C	T	C	0.00148219	0.000441319	0.143666	0.142281	FALSE	FALSE	FALSE	ukb-b-13584	10	105324774	0.000864286	423458	0.61	Breast cancer	Illnesses of mother: Breast cancer	Illnesses of mother: Breast cancer || ||	TRUE	igd	10	105324774	0.000250079	3.1e-09	484598	ebi-a-GCST90038689	Atrial fibrillation（GWAS）	TRUE	reported	igd	2	TRUE
4	rs145910275	A	G	A	G	0.00472657	-0.00356779	0.011769	0.012128	FALSE	FALSE	FALSE	ukb-b-13584	2	186143414	0.00286055	423458	0.21	Breast cancer	Illnesses of mother: Breast cancer	Illnesses of mother: Breast cancer || ||	TRUE	igd	2	186143414	0.000840792	1.7e-08	484598	ebi-a-GCST90038689	Atrial fibrillation（GWAS）	TRUE	reported	igd	2	TRUE
5	rs1690117	G	A	G	A	0.00103744	0.00152649	0.589721	0.588467	FALSE	FALSE	FALSE	ukb-b-13584	12	127991183	0.000615745	423458	0.0129999	Breast cancer	Illnesses of mother: Breast cancer	Illnesses of mother: Breast cancer || ||	TRUE	igd	12	127991183	0.000178981	7.1e-09	484598	ebi-a-GCST90038689	Atrial fibrillation（GWAS）	TRUE	reported	igd	2	TRUE
6	rs2891503	G	A	G	A	0.00120839	0.000208584	0.769168	0.77126	FALSE	FALSE	FALSE	ukb-b-13584	12	114789810	0.00071496	423458	0.77	Breast cancer	Illnesses of mother: Breast cancer	Illnesses of mother: Breast cancer || ||	TRUE	igd	12	114789810	0.000206481	5.2e-09	484598	ebi-a-GCST90038689	Atrial fibrillation（GWAS）	TRUE	reported	igd	2	TRUE
7	rs35176054	A	T	A	T	0.00178866	9.18e-05	0.120512	0.123574	FALSE	TRUE	FALSE	ukb-b-13584	10	105480387	0.000922042	423458	0.92	Breast cancer	Illnesses of mother: Breast cancer	Illnesses of mother: Breast cancer || ||	TRUE	igd	10	105480387	0.000269965	3.9e-11	484598	ebi-a-GCST90038689	Atrial fibrillation（GWAS）	TRUE	reported	igd	2	TRUE
8	rs4115273	A	C	A	C	0.00179587	-0.00105211	0.734968	0.741318	FALSE	FALSE	FALSE	ukb-b-13584	4	111778267	0.000686512	423458	0.13	Breast cancer	Illnesses of mother: Breast cancer	Illnesses of mother: Breast cancer || ||	TRUE	igd	4	111778267	0.000197461	8.1e-20	484598	ebi-a-GCST90038689	Atrial fibrillation（GWAS）	TRUE	reported	igd	2	TRUE
9	rs608673	C	T	C	T	0.00112412	0.000413118	0.563122	0.556613	FALSE	FALSE	FALSE	ukb-b-13584	1	112439757	0.000610403	423458	0.5	Breast cancer	Illnesses of mother: Breast cancer	Illnesses of mother: Breast cancer || ||	TRUE	igd	1	112439757	0.00017776	3e-10	484598	ebi-a-GCST90038689	Atrial fibrillation（GWAS）	TRUE	reported	igd	2	TRUE
10	rs651386	T	A	T	A	-0.00118193	-0.000837324	0.438081	0.432165	FALSE	TRUE	TRUE	ukb-b-13584	1	170591310	0.000604271	423458	0.17	Breast cancer	Illnesses of mother: Breast cancer	Illnesses of mother: Breast cancer || ||	TRUE	igd	1	170591310	0.000175075	9.5e-12	484598	ebi-a-GCST90038689	Atrial fibrillation（GWAS）	TRUE	reported	igd	2	FALSE
11	rs67329386	T	C	T	C	0.00220885	-0.00015578	0.170793	0.166551	FALSE	FALSE	FALSE	ukb-b-13584	16	73048367	0.000804418	423458	0.85	Breast cancer	Illnesses of mother: Breast cancer	Illnesses of mother: Breast cancer || ||	TRUE	igd	16	73048367	0.000230675	1.2e-21	484598	ebi-a-GCST90038689	Atrial fibrillation（GWAS）	TRUE	reported	igd	2	TRUE
12	rs6843082	A	G	A	G	-0.00474198	0.000532113	0.795187	0.803093	FALSE	FALSE	FALSE	ukb-b-13584	4	111718067	0.000751798	423458	0.48	Breast cancer	Illnesses of mother: Breast cancer	Illnesses of mother: Breast cancer || ||	TRUE	igd	4	111718067	0.000216012	9.2e-107	484598	ebi-a-GCST90038689	Atrial fibrillation（GWAS）	TRUE	reported	igd	2	TRUE
13	rs72700114	C	G	C	G	0.00326011	-0.000520851	0.073997	0.074194	FALSE	TRUE	FALSE	ukb-b-13584	1	170193825	0.00116151	423458	0.649999	Breast cancer	Illnesses of mother: Breast cancer	Illnesses of mother: Breast cancer || ||	TRUE	igd	1	170193825	0.00033714	4.9e-22	484598	ebi-a-GCST90038689	Atrial fibrillation（GWAS）	TRUE	reported	igd	2	TRUE
14	rs9886216	G	A	G	A	-0.00146773	0.000520429	0.253578	0.250915	FALSE	FALSE	FALSE	ukb-b-13584	7	116191697	0.00069184	423458	0.450001	Breast cancer	Illnesses of mother: Breast cancer	Illnesses of mother: Breast cancer || ||	TRUE	igd	7	116191697	0.000199506	1.3e-13	484598	ebi-a-GCST90038689	Atrial fibrillation（GWAS）	TRUE	reported	igd	2	TRUE

## Sheet: 2.Detailed SNP data UKB
	SNP	effect_allele.exposure	other_allele.exposure	effect_allele.outcome	other_allele.outcome	beta.exposure	beta.outcome	eaf.exposure	eaf.outcome	remove	palindromic	ambiguous	id.outcome	chr	pos	se.outcome	samplesize.outcome	pval.outcome	outcome	originalname.outcome	outcome.deprecated	mr_keep.outcome	data_source.outcome	pval.exposure	samplesize.exposure	se.exposure	pos.exposure	chr.exposure	id.exposure	exposure	mr_keep.exposure	pval_origin.exposure	data_source.exposure	action	mr_keep
1	rs11264280	T	C	T	C	0.00252164	0.000767298	0.325361	0.325425	FALSE	FALSE	FALSE	ukb-b-13584	1	154862952	0.000640593	423458	0.23	Breast cancer	Illnesses of mother: Breast cancer	Illnesses of mother: Breast cancer || ||	TRUE	igd	6.9e-21	463010	0.000268962	154862952	1	ukb-b-6217	Atrial fibrillation(UKB)	TRUE	reported	igd	2	TRUE
2	rs11596328	T	G	T	G	0.00224763	0.000856031	0.111134	0.111335	FALSE	FALSE	FALSE	ukb-b-13584	10	105493177	0.000958758	423458	0.37	Breast cancer	Illnesses of mother: Breast cancer	Illnesses of mother: Breast cancer || ||	TRUE	igd	2.4e-08	463010	0.000402643	105493177	10	ukb-b-6217	Atrial fibrillation(UKB)	TRUE	reported	igd	2	TRUE
3	rs12411463	T	C	T	C	0.00220149	0.000569747	0.168142	0.168239	FALSE	FALSE	FALSE	ukb-b-13584	10	105333613	0.000804302	423458	0.48	Breast cancer	Illnesses of mother: Breast cancer	Illnesses of mother: Breast cancer || ||	TRUE	igd	7e-11	463010	0.000337629	105333613	10	ukb-b-6217	Atrial fibrillation(UKB)	TRUE	reported	igd	2	TRUE
4	rs1266927	A	C	A	C	-0.001273	0.000352521	0.424087	0.424086	FALSE	FALSE	FALSE	ukb-b-13584	14	64651663	0.000606563	423458	0.56	Breast cancer	Illnesses of mother: Breast cancer	Illnesses of mother: Breast cancer || ||	TRUE	igd	5.7e-07	463010	0.000254578	64651663	14	ukb-b-6217	Atrial fibrillation(UKB)	TRUE	reported	igd	2	TRUE
5	rs148378888	A	C	A	C	0.00182609	-0.000417634	0.17824	0.178135	FALSE	FALSE	FALSE	ukb-b-13584	5	137383078	0.000783903	423458	0.59	Breast cancer	Illnesses of mother: Breast cancer	Illnesses of mother: Breast cancer || ||	TRUE	igd	2.8e-08	463010	0.000328921	137383078	5	ukb-b-6217	Atrial fibrillation(UKB)	TRUE	reported	igd	2	TRUE
6	rs2277474	T	C	T	C	0.00161995	0.00102738	0.262515	0.262492	FALSE	FALSE	FALSE	ukb-b-13584	14	23874523	0.000685909	423458	0.13	Breast cancer	Illnesses of mother: Breast cancer	Illnesses of mother: Breast cancer || ||	TRUE	igd	1.8e-08	463010	0.000287838	23874523	14	ukb-b-6217	Atrial fibrillation(UKB)	TRUE	reported	igd	2	TRUE
7	rs2568119	A	G	A	G	0.00145264	0.00108493	0.246938	0.246982	FALSE	FALSE	FALSE	ukb-b-13584	11	20004957	0.000694694	423458	0.12	Breast cancer	Illnesses of mother: Breast cancer	Illnesses of mother: Breast cancer || ||	TRUE	igd	6.3e-07	463010	0.000291654	20004957	11	ukb-b-6217	Atrial fibrillation(UKB)	TRUE	reported	igd	2	TRUE
8	rs2891503	G	A	G	A	0.00179336	0.000208584	0.771511	0.77126	FALSE	FALSE	FALSE	ukb-b-13584	12	114789810	0.00071496	423458	0.77	Breast cancer	Illnesses of mother: Breast cancer	Illnesses of mother: Breast cancer || ||	TRUE	igd	2.3e-09	463010	0.00030021	114789810	12	ukb-b-6217	Atrial fibrillation(UKB)	TRUE	reported	igd	2	TRUE
9	rs34791177	T	C	T	C	0.00195544	0.000327842	0.136951	0.137093	FALSE	FALSE	FALSE	ukb-b-13584	12	32990419	0.000869837	423458	0.709999	Breast cancer	Illnesses of mother: Breast cancer	Illnesses of mother: Breast cancer || ||	TRUE	igd	8.6e-08	463010	0.000365268	32990419	12	ukb-b-6217	Atrial fibrillation(UKB)	TRUE	reported	igd	2	TRUE
10	rs4115273	A	C	A	C	0.00278594	-0.00105211	0.741251	0.741318	FALSE	FALSE	FALSE	ukb-b-13584	4	111778267	0.000686512	423458	0.13	Breast cancer	Illnesses of mother: Breast cancer	Illnesses of mother: Breast cancer || ||	TRUE	igd	4.1e-22	463010	0.000288134	111778267	4	ukb-b-6217	Atrial fibrillation(UKB)	TRUE	reported	igd	2	TRUE
11	rs4499262	A	C	A	C	0.00310405	-0.000159494	0.165859	0.165851	FALSE	FALSE	FALSE	ukb-b-13584	16	73059159	0.000806508	423458	0.84	Breast cancer	Illnesses of mother: Breast cancer	Illnesses of mother: Breast cancer || ||	TRUE	igd	4.6e-20	463010	0.000338405	73059159	16	ukb-b-6217	Atrial fibrillation(UKB)	TRUE	reported	igd	2	TRUE
12	rs55883210	A	G	A	G	0.00213133	-0.000545286	0.499776	0.499908	FALSE	FALSE	FALSE	ukb-b-13584	7	116160524	0.000600337	423458	0.36	Breast cancer	Illnesses of mother: Breast cancer	Illnesses of mother: Breast cancer || ||	TRUE	igd	2.5e-17	463010	0.00025173	116160524	7	ukb-b-6217	Atrial fibrillation(UKB)	TRUE	reported	igd	2	TRUE
13	rs56326533	C	T	C	T	0.00154254	0.000738162	0.391322	0.391048	FALSE	FALSE	FALSE	ukb-b-13584	2	201168758	0.000612992	423458	0.23	Breast cancer	Illnesses of mother: Breast cancer	Illnesses of mother: Breast cancer || ||	TRUE	igd	2e-09	463010	0.000257244	201168758	2	ukb-b-6217	Atrial fibrillation(UKB)	TRUE	reported	igd	2	TRUE
14	rs577676	T	C	T	C	-0.00164787	-0.000588738	0.440862	0.440933	FALSE	FALSE	FALSE	ukb-b-13584	1	170587340	0.000602786	423458	0.33	Breast cancer	Illnesses of mother: Breast cancer	Illnesses of mother: Breast cancer || ||	TRUE	igd	7.2e-11	463010	0.000252854	170587340	1	ukb-b-6217	Atrial fibrillation(UKB)	TRUE	reported	igd	2	TRUE
15	rs62523171	G	A	G	A	0.0026022	0.00327382	0.063625	0.063655	FALSE	FALSE	FALSE	ukb-b-13584	8	124423254	0.00126	423458	0.00940005	Breast cancer	Illnesses of mother: Breast cancer	Illnesses of mother: Breast cancer || ||	TRUE	igd	8.7e-07	463010	0.000529002	124423254	8	ukb-b-6217	Atrial fibrillation(UKB)	TRUE	reported	igd	2	TRUE
16	rs6843082	A	G	A	G	-0.00727672	0.000532113	0.803023	0.803093	FALSE	FALSE	FALSE	ukb-b-13584	4	111718067	0.000751798	423458	0.48	Breast cancer	Illnesses of mother: Breast cancer	Illnesses of mother: Breast cancer || ||	TRUE	igd	1e-117	463010	0.000315465	111718067	4	ukb-b-6217	Atrial fibrillation(UKB)	TRUE	reported	igd	2	TRUE
17	rs6884881	C	T	C	T	-0.00160815	-0.000454763	0.567399	0.567374	FALSE	FALSE	FALSE	ukb-b-13584	5	172673319	0.000612304	423458	0.46	Breast cancer	Illnesses of mother: Breast cancer	Illnesses of mother: Breast cancer || ||	TRUE	igd	3.9e-10	463010	0.000257028	172673319	5	ukb-b-6217	Atrial fibrillation(UKB)	TRUE	reported	igd	2	TRUE
18	rs72700114	C	G	C	G	0.00435182	-0.000520851	0.074358	0.074194	FALSE	TRUE	FALSE	ukb-b-13584	1	170193825	0.00116151	423458	0.649999	Breast cancer	Illnesses of mother: Breast cancer	Illnesses of mother: Breast cancer || ||	TRUE	igd	4.1e-19	463010	0.000487043	170193825	1	ukb-b-6217	Atrial fibrillation(UKB)	TRUE	reported	igd	2	TRUE
19	rs74022964	T	C	T	C	0.00170003	-0.000681944	0.156349	0.156519	FALSE	FALSE	FALSE	ukb-b-13584	15	73677264	0.000826127	423458	0.41	Breast cancer	Illnesses of mother: Breast cancer	Illnesses of mother: Breast cancer || ||	TRUE	igd	9.5e-07	463010	0.000346877	73677264	15	ukb-b-6217	Atrial fibrillation(UKB)	TRUE	reported	igd	2	TRUE
20	rs7770062	A	G	A	G	-0.00178348	-0.000552328	0.143436	0.143497	FALSE	FALSE	FALSE	ukb-b-13584	6	16413625	0.000855407	423458	0.52	Breast cancer	Illnesses of mother: Breast cancer	Illnesses of mother: Breast cancer || ||	TRUE	igd	6.8e-07	463010	0.000359046	16413625	6	ukb-b-6217	Atrial fibrillation(UKB)	TRUE	reported	igd	2	TRUE
21	rs783197	G	A	G	A	0.00153735	0.000110617	0.241214	0.241303	FALSE	FALSE	FALSE	ukb-b-13584	6	117552883	0.000700274	423458	0.87	Breast cancer	Illnesses of mother: Breast cancer	Illnesses of mother: Breast cancer || ||	TRUE	igd	1.7e-07	463010	0.000293964	117552883	6	ukb-b-6217	Atrial fibrillation(UKB)	TRUE	reported	igd	2	TRUE
22	rs78907918	C	T	C	T	0.00299698	-0.00115197	0.079896	0.079842	FALSE	FALSE	FALSE	ukb-b-13584	11	128767957	0.00111069	423458	0.3	Breast cancer	Illnesses of mother: Breast cancer	Illnesses of mother: Breast cancer || ||	TRUE	igd	1.3e-10	463010	0.000466083	128767957	11	ukb-b-6217	Atrial fibrillation(UKB)	TRUE	reported	igd	2	TRUE

## Sheet: 2.Detailed SNP data Finn
	SNP	effect_allele.exposure	other_allele.exposure	effect_allele.outcome	other_allele.outcome	beta.exposure	beta.outcome	eaf.exposure	eaf.outcome	remove	palindromic	ambiguous	id.outcome	chr	pos	se.outcome	samplesize.outcome	pval.outcome	outcome	originalname.outcome	outcome.deprecated	mr_keep.outcome	data_source.outcome	chr.exposure	pos.exposure	se.exposure	pval.exposure	samplesize.exposure	id.exposure	exposure	mr_keep.exposure	pval_origin.exposure	data_source.exposure	action	mr_keep
1	rs10507248	T	G	T	G	0.1025	0.000158165	0.6979	0.739628	FALSE	FALSE	FALSE	ukb-b-13584	12	114797093	0.000682297	423458	0.82	Breast cancer	Illnesses of mother: Breast cancer	Illnesses of mother: Breast cancer || ||	TRUE	igd	12	114797093	0.0162	2.29e-10	NA	finn-b-I9_AF	Atrial fibrillation(Finn)	TRUE	reported	igd	2	TRUE
2	rs1071521	G	A	G	A	-0.1122	9.67e-06	0.7451	0.7763	FALSE	FALSE	FALSE	ukb-b-13584	1	170356917	0.000718663	423458	0.99	Breast cancer	Illnesses of mother: Breast cancer	Illnesses of mother: Breast cancer || ||	TRUE	igd	1	170356917	0.0169	3.04e-11	NA	finn-b-I9_AF	Atrial fibrillation(Finn)	TRUE	reported	igd	2	TRUE
3	rs10753933	G	T	G	T	-0.0862	-0.000196215	0.6419	0.550987	FALSE	FALSE	FALSE	ukb-b-13584	1	203026214	0.000602374	423458	0.74	Breast cancer	Illnesses of mother: Breast cancer	Illnesses of mother: Breast cancer || ||	TRUE	igd	1	203026214	0.0155	2.44e-08	NA	finn-b-I9_AF	Atrial fibrillation(Finn)	TRUE	reported	igd	2	TRUE
4	rs10883903	G	A	G	A	0.1125	0.000797425	0.2348	0.194345	FALSE	FALSE	FALSE	ukb-b-13584	10	105474652	0.000759056	423458	0.29	Breast cancer	Illnesses of mother: Breast cancer	Illnesses of mother: Breast cancer || ||	TRUE	igd	10	105474652	0.0174	9.12e-11	NA	finn-b-I9_AF	Atrial fibrillation(Finn)	TRUE	reported	igd	2	TRUE
5	rs112583508	A	G	A	G	-0.1549	-0.000455099	0.09794	0.132273	FALSE	FALSE	FALSE	ukb-b-13584	6	16417733	0.000888231	423458	0.61	Breast cancer	Illnesses of mother: Breast cancer	Illnesses of mother: Breast cancer || ||	TRUE	igd	6	16417733	0.0251	6.8e-10	NA	finn-b-I9_AF	Atrial fibrillation(Finn)	TRUE	reported	igd	2	TRUE
6	rs113819537	G	C	G	C	-0.0974	-0.000548856	0.3089	0.251323	FALSE	TRUE	FALSE	ukb-b-13584	12	26348429	0.000692726	423458	0.43	Breast cancer	Illnesses of mother: Breast cancer	Illnesses of mother: Breast cancer || ||	TRUE	igd	12	26348429	0.0161	1.35e-09	NA	finn-b-I9_AF	Atrial fibrillation(Finn)	TRUE	reported	igd	2	TRUE
7	rs117831371	T	C	T	C	0.2995	0.000149736	0.02283	0.010087	FALSE	FALSE	FALSE	ukb-b-13584	19	50943038	0.00300176	423458	0.96	Breast cancer	Illnesses of mother: Breast cancer	Illnesses of mother: Breast cancer || ||	TRUE	igd	19	50943038	0.0485	6.82e-10	NA	finn-b-I9_AF	Atrial fibrillation(Finn)	TRUE	reported	igd	2	TRUE
8	rs12509595	C	T	C	T	0.089	-0.000728278	0.311	0.291652	FALSE	FALSE	FALSE	ukb-b-13584	4	81182554	0.000659915	423458	0.27	Breast cancer	Illnesses of mother: Breast cancer	Illnesses of mother: Breast cancer || ||	TRUE	igd	4	81182554	0.0161	3.18e-08	NA	finn-b-I9_AF	Atrial fibrillation(Finn)	TRUE	reported	igd	2	TRUE
9	rs12600452	A	G	A	G	0.106	0.00163681	0.254	0.204703	FALSE	FALSE	FALSE	ukb-b-13584	17	45054564	0.000743619	423458	0.0280001	Breast cancer	Illnesses of mother: Breast cancer	Illnesses of mother: Breast cancer || ||	TRUE	igd	17	45054564	0.017	4.17e-10	NA	finn-b-I9_AF	Atrial fibrillation(Finn)	TRUE	reported	igd	2	TRUE
10	rs12908004	G	A	G	A	0.105	0.000549596	0.2019	0.161996	FALSE	FALSE	FALSE	ukb-b-13584	15	80676925	0.00081309	423458	0.5	Breast cancer	Illnesses of mother: Breast cancer	Illnesses of mother: Breast cancer || ||	TRUE	igd	15	80676925	0.0184	1.09e-08	NA	finn-b-I9_AF	Atrial fibrillation(Finn)	TRUE	reported	igd	2	TRUE
11	rs12988307	C	T	C	T	0.1366	0.00025776	0.2222	0.190549	FALSE	FALSE	FALSE	ukb-b-13584	2	179490478	0.000763944	423458	0.74	Breast cancer	Illnesses of mother: Breast cancer	Illnesses of mother: Breast cancer || ||	TRUE	igd	2	179490478	0.0177	1.03e-14	NA	finn-b-I9_AF	Atrial fibrillation(Finn)	TRUE	reported	igd	2	TRUE
12	rs13121747	A	G	A	G	-0.153	-1.56e-05	0.2904	0.330293	FALSE	FALSE	FALSE	ukb-b-13584	4	111514751	0.000652235	423458	0.98	Breast cancer	Illnesses of mother: Breast cancer	Illnesses of mother: Breast cancer || ||	TRUE	igd	4	111514751	0.0166	2.88e-20	NA	finn-b-I9_AF	Atrial fibrillation(Finn)	TRUE	reported	igd	2	TRUE
13	rs147790633	C	T	C	T	-0.131	-0.00211111	0.1462	0.140694	FALSE	FALSE	FALSE	ukb-b-13584	10	75447582	0.000865208	423458	0.015	Breast cancer	Illnesses of mother: Breast cancer	Illnesses of mother: Breast cancer || ||	TRUE	igd	10	75447582	0.0211	5.03e-10	NA	finn-b-I9_AF	Atrial fibrillation(Finn)	TRUE	reported	igd	2	TRUE
14	rs17042121	G	A	G	A	0.48	-0.00070897	0.1503	0.104139	FALSE	FALSE	FALSE	ukb-b-13584	4	111677101	0.000981439	423458	0.47	Breast cancer	Illnesses of mother: Breast cancer	Illnesses of mother: Breast cancer || ||	TRUE	igd	4	111677101	0.0203	2.21e-123	NA	finn-b-I9_AF	Atrial fibrillation(Finn)	TRUE	reported	igd	2	TRUE
15	rs2209073	A	G	A	G	-0.0858	7.11e-05	0.6319	0.62291	FALSE	FALSE	FALSE	ukb-b-13584	17	2205664	0.000618965	423458	0.91	Breast cancer	Illnesses of mother: Breast cancer	Illnesses of mother: Breast cancer || ||	TRUE	igd	17	2205664	0.0153	2e-08	NA	finn-b-I9_AF	Atrial fibrillation(Finn)	TRUE	reported	igd	2	TRUE
16	rs3176323	C	T	C	T	-0.1067	0.0019621	0.2923	0.30739	FALSE	FALSE	FALSE	ukb-b-13584	6	36646849	0.000652105	423458	0.00259998	Breast cancer	Illnesses of mother: Breast cancer	Illnesses of mother: Breast cancer || ||	TRUE	igd	6	36646849	0.0164	7.71e-11	NA	finn-b-I9_AF	Atrial fibrillation(Finn)	TRUE	reported	igd	2	TRUE
17	rs34515871	T	C	T	C	0.1559	0.000981426	0.2998	0.314163	FALSE	FALSE	FALSE	ukb-b-13584	1	154812280	0.000647743	423458	0.13	Breast cancer	Illnesses of mother: Breast cancer	Illnesses of mother: Breast cancer || ||	TRUE	igd	1	154812280	0.0161	3.84e-22	NA	finn-b-I9_AF	Atrial fibrillation(Finn)	TRUE	reported	igd	2	TRUE
18	rs3807989	G	A	G	A	0.1279	-0.000632692	0.5721	0.591228	FALSE	FALSE	FALSE	ukb-b-13584	7	116186241	0.000610305	423458	0.3	Breast cancer	Illnesses of mother: Breast cancer	Illnesses of mother: Breast cancer || ||	TRUE	igd	7	116186241	0.015	1.75e-17	NA	finn-b-I9_AF	Atrial fibrillation(Finn)	TRUE	reported	igd	2	TRUE
19	rs529526	C	T	C	T	0.1297	-0.00082529	0.2862	0.307219	FALSE	FALSE	FALSE	ukb-b-13584	5	137443486	0.000653116	423458	0.21	Breast cancer	Illnesses of mother: Breast cancer	Illnesses of mother: Breast cancer || ||	TRUE	igd	5	137443486	0.0164	2.56e-15	NA	finn-b-I9_AF	Atrial fibrillation(Finn)	TRUE	reported	igd	2	TRUE
20	rs56147946	T	C	T	C	0.217	0.00282993	0.03788	0.037097	FALSE	FALSE	FALSE	ukb-b-13584	1	170016037	0.0015892	423458	0.0749998	Breast cancer	Illnesses of mother: Breast cancer	Illnesses of mother: Breast cancer || ||	TRUE	igd	1	170016037	0.038	1.17e-08	NA	finn-b-I9_AF	Atrial fibrillation(Finn)	TRUE	reported	igd	2	TRUE
21	rs67329386	T	C	T	C	0.1739	-0.00015578	0.2264	0.166551	FALSE	FALSE	FALSE	ukb-b-13584	16	73048367	0.000804418	423458	0.85	Breast cancer	Illnesses of mother: Breast cancer	Illnesses of mother: Breast cancer || ||	TRUE	igd	16	73048367	0.0175	3.33e-23	NA	finn-b-I9_AF	Atrial fibrillation(Finn)	TRUE	reported	igd	2	TRUE
22	rs6838973	T	C	T	C	-0.1935	0.000654735	0.4988	0.43301	FALSE	FALSE	FALSE	ukb-b-13584	4	111765495	0.00060637	423458	0.28	Breast cancer	Illnesses of mother: Breast cancer	Illnesses of mother: Breast cancer || ||	TRUE	igd	4	111765495	0.0148	2.77e-39	NA	finn-b-I9_AF	Atrial fibrillation(Finn)	TRUE	reported	igd	2	TRUE
23	rs6957206	T	C	T	C	0.131	0.000845951	0.1255	0.117489	FALSE	FALSE	FALSE	ukb-b-13584	7	128561455	0.000965421	423458	0.38	Breast cancer	Illnesses of mother: Breast cancer	Illnesses of mother: Breast cancer || ||	TRUE	igd	7	128561455	0.0225	5.63e-09	NA	finn-b-I9_AF	Atrial fibrillation(Finn)	TRUE	reported	igd	2	TRUE
24	rs75557443	T	C	T	C	0.1481	-0.000716416	0.09823	0.089239	FALSE	FALSE	FALSE	ukb-b-13584	11	128766366	0.00105099	423458	0.5	Breast cancer	Illnesses of mother: Breast cancer	Illnesses of mother: Breast cancer || ||	TRUE	igd	11	128766366	0.0249	2.72e-09	NA	finn-b-I9_AF	Atrial fibrillation(Finn)	TRUE	reported	igd	2	TRUE
25	rs7633500	A	G	A	G	-0.0874	-0.000195314	0.4447	0.345291	FALSE	FALSE	FALSE	ukb-b-13584	3	89497082	0.000632487	423458	0.760001	Breast cancer	Illnesses of mother: Breast cancer	Illnesses of mother: Breast cancer || ||	TRUE	igd	3	89497082	0.0149	4.93e-09	NA	finn-b-I9_AF	Atrial fibrillation(Finn)	TRUE	reported	igd	2	TRUE
26	rs8108692	G	A	G	A	-0.0829	-0.000824025	0.5684	0.463913	FALSE	FALSE	FALSE	ukb-b-13584	19	1842118	0.000603205	423458	0.17	Breast cancer	Illnesses of mother: Breast cancer	Illnesses of mother: Breast cancer || ||	TRUE	igd	19	1842118	0.015	3.57e-08	NA	finn-b-I9_AF	Atrial fibrillation(Finn)	TRUE	reported	igd	2	TRUE
27	rs880315	C	T	C	T	0.1014	-0.00101596	0.4119	0.340179	FALSE	FALSE	FALSE	ukb-b-13584	1	10796866	0.000635973	423458	0.11	Breast cancer	Illnesses of mother: Breast cancer	Illnesses of mother: Breast cancer || ||	TRUE	igd	1	10796866	0.0151	1.7e-11	NA	finn-b-I9_AF	Atrial fibrillation(Finn)	TRUE	reported	igd	2	TRUE
28	rs9825233	T	C	T	C	0.1056	0.000656748	0.5883	0.603542	FALSE	FALSE	FALSE	ukb-b-13584	3	12843368	0.000612484	423458	0.28	Breast cancer	Illnesses of mother: Breast cancer	Illnesses of mother: Breast cancer || ||	TRUE	igd	3	12843368	0.0151	2.42e-12	NA	finn-b-I9_AF	Atrial fibrillation(Finn)	TRUE	reported	igd	2	TRUE
