# Supplementary material for: Bidirectional two-sample Mendelian randomization study of atrial fibrillation and breast cancer
Source: Front Cardiovasc Med. 2024 Nov 25;11:1434963. doi: 10.3389/fcvm.2024.1434963 (PMC11625783; doi:10.3389/fcvm.2024.1434963)
Supplement: Supplementary file 2 [file Table2.xlsx]

## Sheet: Sheet1
	exposure	outcome	beta	se	database	method	pval	or	or_lci95	or_uci95	The number of SNPS
BC to AF:FinnGen	BC	AF	0.0011792	0.00529659	FinnGen	MR Egger	0.838118	1.00118	0.99084	1.01163	5
			0.000629959	0.00074287	FinnGen	Weighted median	0.396434	1.00063	0.999174	1.00209	5
			0.000276957	0.000584672	FinnGen	Inverse variance weighted	0.635717	1.00028	0.999131	1.00142	5
			0.000835664	0.00102195	FinnGen	Simple mode	0.45943	1.00084	0.998833	1.00284	5
			0.000868342	0.00107864	FinnGen	Weighted mode	0.465926	1.00087	0.998755	1.00299	5
		Cochran’s Q	Q_df	P
Heterogeneity test(MR-Egger)	MR Egger	4.40869	3	0.220581
	Inverse variance weighted	4.45203	4	0.348273
	MR Egger	egger_intercept	se	pval
		-0.000217612	0.00126717	0.87458
	exposure	outcome	beta	se	database	method	pval	or	or_lci95	or_uci95	The number of SNPS
BC to AF:UKB	BC	AF	-0.0225067	0.03393441	UKB	MR Egger	0.515142	0.977745	0.914829	1.04499	21
			-0.0237404	0.01860936	UKB	Weighted median	0.187996	0.976539	0.942627	1.01167	21
			-0.0282495	0.01302293	UKB	Inverse variance weighted	0.0300663	0.972146	0.947646	0.997279	21
			-0.0105732	0.03079601	UKB	Simple mode	0.760911	0.989483	0.925192	1.05824	21
			-0.0134901	0.02161714	UKB	Weighted mode	0.567159	0.9866	0.942772	1.03247	21
		Cochran’s Q	Q_df	P
Heterogeneity test(MR-Egger)	MR Egger	21.052	19	0.333937
	Inverse variance weighted	21.0895	20	0.391882
	MR Egger	egger_intercept	se	pval
		-3.25104e-05 0.0001766161 0.8559059
	exposure	outcome	beta	se	database	method	pval	or	or_lci95	or_uci95	The number of SNPS
BC to AF:GWAS	BC	AF	-0.000979654	0.00104379	GWAScatalog	MR Egger	0.351601	0.999021	0.996979	1.00107	64
			-0.000493923	0.000634948	GWAScatalog	Weighted median	0.43663	0.999506	0.998263	1.00075	64
			-0.000718361	0.000434455	GWAScatalog	Inverse variance weighted	0.0982342	0.999282	0.998431	1.00013	64
			6.08687e-08	0.00121421	GWAScatalog	Simple mode	0.99996	1	0.997623	1.00238	64
			-0.000593029	0.000734659	GWAScatalog	Weighted mode	0.422579	0.999407	0.997969	1.00085	64
		Cochran’s Q	Q_df	P
Heterogeneity test(MR-Egger)	MR Egger	74.1672	62	0.138435
	Inverse variance weighted	74.2582	63	0.15688
	MR Egger	egger_intercept	se	pval
		2.675326e-05 9.702213e-05 0.7836618
	exposure	outcome	beta	se	database	method	pval	or	or_lci95	or_uci95	The number of SNPS
AF to BC:GWAS	AF	BC	-0.393073	0.207543	GWAScatalog	MR Egger	0.0848161	0.674979	0.449393	1.01381	13
			-0.101299	0.134942	GWAScatalog	Weighted median	0.452839	0.903662	0.693652	1.17726	13
			-0.0261969	0.109507	GWAScatalog	Inverse variance weighted	0.810931	0.974143	0.785974	1.20736	13
			0.186001	0.238711	GWAScatalog	Simple mode	0.450962	1.20442	0.75437	1.92298	13
			-0.104512	0.158898	GWAScatalog	Weighted mode	0.523127	0.900764	0.659711	1.22989	13
		Cochran’s Q	Q_df	P
Heterogeneity test(MR-Egger)	MR Egger	9.74743	11	0.553238
	Inverse variance weighted	13.8643	12	0.309461
	MR Egger	egger_intercept	se	pval
		0.000855627	0.0004217	0.0673671
	exposure	outcome	beta	se	database	method	pval	or	or_lci95	or_uci95	The number of SNPS
AF to BC:FinnGen	AF	BC	-0.00155597	0.00285986	FinnGen	MR Egger	0.591027	0.998445	0.992864	1.00406	28
			-0.000974735	0.00156177	FinnGen	Weighted median	0.532549	0.999026	0.995972	1.00209	28
			0.000195685	0.00120157	FinnGen	Inverse variance weighted	0.870631	1.0002	0.997843	1.00255	28
			0.00151694	0.0029272	FinnGen	Simple mode	0.608523	1.00152	0.995788	1.00728	28
			-0.00118883	0.00170164	FinnGen	Weighted mode	0.490752	0.998812	0.995486	1.00215	28
		Cochran’s Q	Q_df	P
Heterogeneity test(MR-Egger)	MR Egger	39.8291	26	0.0405442
	Inverse variance weighted	40.5301	27	0.0456703
	MR Egger	egger_intercept	se	pval
		0.000269704	0.0003987046 0.5047288
	exposure	outcome	beta	se	database	method	pval	or	or_lci95	or_uci95	The number of SNPS
AF to BC:UKB	AF	BC	-0.18465	0.129287	UKB	MR Egger	0.168659	0.831395	0.645292	1.07117	22
			-0.0666128	0.092427	UKB	Weighted median	0.47109	0.935557	0.78054	1.12136	22
			0.0239243	0.0666166	UKB	Inverse variance weighted	0.719495	1.02421	0.898845	1.16707	22
			0.243555	0.17754	UKB	Simple mode	0.184596	1.27578	0.900843	1.80676	22
			-0.0834149	0.0915239	UKB	Weighted mode	0.372428	0.919969	0.768894	1.10073	22
		Cochran’s Q	Q_df	P
Heterogeneity test(MR-Egger)	MR Egger	20.4463	20	0.430343
	Inverse variance weighted	23.9385	21	0.29605
	MR Egger	egger_intercept	se	pval
		0.000603814	0.000326697	0.0794102
