# Supplementary material for: Bidirectional two-sample Mendelian randomization study of atrial fibrillation and breast cancer
Source: Front Cardiovasc Med. 2024 Nov 25;11:1434963. doi: 10.3389/fcvm.2024.1434963 (PMC11625783; doi:10.3389/fcvm.2024.1434963)
Supplement: Supplementary file 3 [file Table3.xlsx]

## Sheet: Sheet1
	Database
BC	FinnGen	https://gwas.mrcieu.ac.uk/datasets/finn-b-CD2_INSITU_BREAST
	UK Biobank	https://gwas.mrcieu.ac.uk/datasets/ukb-b-13584
	GWAScatalog	https://gwas.mrcieu.ac.uk/datasets/ebi-a-GCST90018799
AF	FinnGen	https://gwas.mrcieu.ac.uk/datasets/finn-b-I9_AF
	UK Biobank	https://gwas.mrcieu.ac.uk/datasets/ukb-b-6217
	GWAScatalog	https://gwas.mrcieu.ac.uk/datasets/ebi-a-GCST90038689
