# Supplementary material for: Bidirectional two-sample Mendelian randomization study of atrial fibrillation and breast cancer
Source: Front Cardiovasc Med. 2024 Nov 25;11:1434963. doi: 10.3389/fcvm.2024.1434963 (PMC11625783; doi:10.3389/fcvm.2024.1434963)
Supplement: Supplementary file 4 [file Table4.xlsx]

## Sheet: Supplementary material 4
BC as the exposure factor and AF as the outcome
group	year	SNP	ncase	ncontrol	or	or_lci95	or_uci95	P
FinnGen	2021	5	1131	122448	1.00028	0.999131	1.00142	0.635717
UK Biobank	2018	21	35102	388356	0.972146	0.947646	0.997279	0.0300663
GWAScatalog	2021	64	17389	240341	0.999282	0.998431	1.00013	0.0982342
AF as the exposure factor and BC as the outcome
group	year	SNP	ncase	ncontrol	or	or_lci95	or_uci95	P
FinnGen	2021	28	22068	116926	0.974143	0.785974	1.20736	0.870631
UK Biobank	2018	22	6900	456110	1.02421	0.898845	1.16707	0.719495
GWAScatalog	2021	13	3537	481061	0.97831	0.856665	1.11723	0.810931
